# Supplementary material for: Transcriptional responses to chronic oxidative stress require cholinergic activation of G-protein-coupled receptor signaling
Source: eLife. 2026 Jun 8;14:RP107726. doi: 10.7554/eLife.107726 (PMC13246005; doi:10.7554/eLife.107726)
Supplement: Figure 1—figure supplement 1—source data 2. [file elife-107726-fig1-figsupp1-data2.zip]

Archive with 8 entries (7 files):
- figure 1 supplement 1 source data 3/
- __MACOSX/._figure 1 supplement 1 source data 3
- figure 1 supplement 1 source data 3/wtPQ4mM48h(Composite).tif
- __MACOSX/figure 1 supplement 1 source data 3/._wtPQ4mM48h(Composite).tif
- figure 1 supplement 1 source data 3/labeledN2_PQ and control_48 hr.pdf
- __MACOSX/figure 1 supplement 1 source data 3/._labeledN2_PQ and control_48 hr.pdf
- figure 1 supplement 1 source data 3/tubulin control for WT_PQ 48h(Composite).tif
- __MACOSX/figure 1 supplement 1 source data 3/._tubulin control for WT_PQ 48h(Composite).tif
